# Supplementary material for: Analysis of Major Depression Risk Genes Reveals Evolutionary Conservation, Shared Phenotypes, and Extensive Genetic Interactions
Source: Front Psychiatry. 2021 Jul 15;12:698029. doi: 10.3389/fpsyt.2021.698029 (PMC8319724; doi:10.3389/fpsyt.2021.698029)
Supplement: Supplementary file 1 [file Table_1.XLSX]

## Sheet: Sheet1
Supplemental Table 1 MDD Risk Genes*
GENE	Description	Chromosomal location	SNP	C. elegans gene	Chromosomal location C. elegans	Zebrafish gene	Chromosomal location Zebrafish	Phenotypes - C. elegans
RERE	arginine-glutamic acid dipeptide repeats	1p36.23	rs159963	egl-27	II	ENSDARP00000102789	6	Q neuroblast lineage migration variant T lineages variant amphid phasmid neuron morphology variant amplitude of sinusoidal movement variant antibody staining variant backing decreased backward point velocity variant bag of worms bloated body posture amplitude decreased body posture wavelength decreased body wall muscle sarcomere morphology variant bursa swollen cell division failure cell fate spe…
SLC45A1	solute carrier family 45 member 1	1p36.23	rs159963	None		(ENSDARG00000004302)	11	None
NEGR1	neuronal growth regulator 1	1p31.1	rs1432639	rig-5	I	(ENSDARG00000021607)	6	None
DENND1B	DENN domain containing 1B	1q31.3	rs9427672	rme-4	X	(ENSDARG00000101868)	22	coelomocyte endocytosis defective, endocytic recycling defective, uptake of yolk defective
VRK2	VRK serine/threonine kinase 2	2p16.1	rs11682175	vrk-1	V	(ENSDARG00000021547)	13	age associated fluorescence increased anchor cell fusion defective cell differentiation variant cell proliferation variant chromosome segregation variant cytokinesis fails early emb ectopic cleavage furrow early emb embryonic lethal excessive blebbing early emb fewer germ cells large cytoplasmic granules early emb maternal pronucleus indistinct early emb no oocytes nuclear appearance variant nucl…
NR4A2	nuclear receptor subfamily 4 group A member 2	2q24.1	rs1226412	nhr-6	III	(ENSDARG00000044532)	6	egg morphology variant, egg shape variable, embryonic lethal, endomitotic oocytes, gonad development variant larval lethal, lethal, oocyte morphology variant, ovulation variant, reduced brood size, slow embryonic development, spermatheca development variant, spermatheca morphology variant
GPD2	glycerol-3-phosphate dehydrogenase 2	2q24.1	rs1226412	gpdh-3	I	(ENSDARG00000062430)	6	organism metabolism processing variant
TOPAZ1	testis and ovary specific PAZ domain containing 1	3p21.32	insertion	None		(ENSDARG00000099801)	19	None
TCAIM	T cell activation inhibitor, mitochondrial	3p21.32	insertion	C35B8.3	X	(ENSDARG00000079881)	16	None
ZNF445	zinc finger protein 445	3p21.32	insertion	Y55F3AM.14	IV	ENSDARP00000139917	8	None
RSRC1	arginine and serine rich coiled-coil 1	3q25.32	rs7430565	None		ENSDARP00000146196	15	None
MLF1	myeloid leukemia factor 1	3q25.32	rs7430565	Y17G7B.17	II	(ENSDARG00000077301)	15	None
SLC30A9	solute carrier family 30 member 9	4p13	rs34215985	slc-30A9	III	(ENSDARG00000057272)	14	fat content reduced
DCAF4L1	DDB1 and CUL4 associated factor 4 like 1	4p13	rs34215985	F47D12.9	III	ENSDARP00000137632	20	None
MEF2C	myocyte enhancer factor 2C	5q14.3	insertion	mef-2	I	(ENSDARG00000029764)	5	fungal resistance increased, pathogen resistance increased
TENM2	teneurin transmembrane protein 2	5q34	rs4869056	ten-1	X	(ENSDARG00000037122)	21	axon fasciculation variant, axon guidance variant, axon trajectory variant, basal lamina development variant, cell migration variant, constipated, embyronic lethal, endomitotic oocytes, exloded through vulva, gonad development variant, gonad displaced, hypodermis disorganized, larval arrest, linker cell migration variant, male ray morphology variant, muscle atachment variant, muscle system morpho…
FBXL4	F-box and leucine rich repeat protein 4	6q16.1	rs9402472	EEED8.10	II	(ENSDARG00000026941)	16	ATP levels reduced, mRNA levels increased, manganese induced oxidative stress response, mitochondria alignment variant, mitochondria morphology variant, mitochondrial DNA copy number variant, mitochondrial metabolism variant
FAXC	failed axon connections homolog, metaxin like GST domain containing	6q16.1	rs9402472	Y57A10A.26, Y48C3A.3, cdr-1	V	(ENSDARG00000075956), ENSDARG00000078981	4,16	None
TMEM106B	transmembrane protein 106B	7p21.3	rs10950398	None		(ENSDARG00000035949)	19	None
VWDE	von Willebrand factor D and EGF domains	7p21.3	rs10950398	lin-12	III	(ENSDARG00000011673)	22	L1 lethal, RNA expression variant, adherns junction variant, adoption of fused vulval cell fate, anus development variant, cell fate specification variant, cell fate transformation, cell migration variant, development phenotype, dumpy, egg laying defective,
PUM3	pumilio RNA binding family member 3	9p24.2	rs1354115	puf-12	II	(ENSDARG00000087779)	10	early larval arrest, egg laying variant
ASTN2	astrotactin 2	9q33.1	rs7856424	Y64G10A.7	IV	(ENSDARG00000105924)	5	organism development variant
DENND1A	DENN domain containing 1A	9q33.1	rs7029033	rme-4	X	(ENSDARG00000014592)	21	coelomocyte endocytosis defective, endocytic recycling defective, uptake of yolk defective
LHX2	LIM homeobox 2	9q33.3	rs7029033	ttx-3, mec-3	X	(ENSDARG00000031222)	21	associative memory defective, neuron calcium transient levels variant, neuronal cell fate specification variant, organism development variant, reduced brood size, roaming reduced, thermotaxis variant, sluggish, touch resistant
SORCS3 (SORL1, paralog)	sortilin related VPS10 domain containing receptor 3	10q25.1	rs61867293	T13C2.6	II	(ENSDARG00000103535), (ENSDARG00000077349	17, 1	embryonic lethal
ELP4	elongator acetyltransferase complex subunit 4	11p13	rs1806153	elpc-4	IV	(ENSDARG00000008852)	7	embryonic lethal, sterile progeny
PAX6	paired box 6	11p13	rs1806153	vab-3	X	(ENSDARG00000103379), (ENSDARG00000045936)	7	amphid neuron morphology variant, anterior body morphology variant, Male fertility reduced, male mating defective, male tail development variant, male tail morphology variant, q lineage variant nervous system morphology variant, organism morphology variable pattern of transgene expression variant, rays fused sensillum accessory cell morphology variant, sodium chemotaxis defective, sodium chloride…
SOX5	SRY-box transcription factor 5	12p12.1	rs4074723	egl-13	X	(ENSDARG00000011582)	4	amplitude of sinusoidal movement variant anchor cell fusion defective backward locomotion variant backward point velocity decreased bag of worms bloated body posture amplitude increased body posture wavelength increased carbon dioxide response variant cell division variant egg laying defective egg laying imipramine resistant egg laying levamisole resistant egg laying phentolamine resistant egg la…
ENOX1	ecto-NOX disulfide-thiol exchanger 1	13q14.11	rs4143229	None		(ENSDARG00000060243)	9	None
LACC1	laccase domain containing 1	13q14.11	rs4143229	None		(ENSDARG00000076914)	9	None
CCDC122	coiled-coil domain containing 122	13q14.11	rs4143229	smc-3, F59A6.5	III, II	ENSDARP00000024411	22	Blistered Adult lethal chromosome segregation variant embryonic lethal exploded through vulva gonad development variant high incidence male progeny linker cell migration variant locomotion variant male gonad development variant male somatic gonad development variant maternal sterile meiosis variant pattern of transgene expression variant protruding vulva receptor mediated endocytosis defective re…
OLFM4	olfactomedin 4	13q14.3	rs12552	unc-122	I	(ENSDARG00000041960), (ENSDARG00000087625)	17	amplitude of sinusoidal movement variant backing decreased backward point velocity decreased body posture amplitude increased coiler coiling frequency increased forward locomotion decreased forward point velocity decreased frequency of body bend variant head bend angle variant locomotion variant male mating variant nose movement variant path curvature increased pausing variant protein degradation…
LRFN5	leucine rich repeat and fibronectin type III domain containing 5	14q21.1	rs4904738	sma-10, lron-2	IV, V	(ENSDARG00000071230)	17	small, sterile progeny
SYNE2	spectrin repeat containing nuclear envelope protein 2	14q23.2	rs915057	unc-70, vab-10	V, I	(ENSDARG00000053484)	20	anchor cell invasion variant antibody staining reduced antimicrobial gene expression variant body wall muscle myosin organization defective body wall muscle sarcomere morphology variant cell secretion variant clear dead eggs laid development phenotype distal tip cell migration variant early larval lethal embryonic lethal late emb embryonic lethal endosome biogenesis variant exploded through vulva…
ESR2	estrogen receptor 2	14q23.2	rs915057	nhr-1, nhr-91	X, X	(ENSDARG00000016454), (ENSDARG00000034181)	13	embryonic lethal, lethal, slow growth, fat content increased
DLST	dihydrolipoamide S-succinyltransferase	14q24.3	insertion	dlst-1	V	(ENSDARG00000014230)	17	avoids bacterial lawn embryonic lethal extended life span foraging behavior variant larval arrest locomotion variant maternal sterile no induction of antimicrobial peptide expression after infection pattern of transgene expression variant pleiotropic defects severe early emb receptor mediated endocytosis defective slow growth sterile transgene expression increased
PROX2	prospero homeobox 2	14q24.3	insertion	pros-1	III	(ENSDARG00000041952)	17	L2 lethal L3 lethal amphid neuron dye filling defect body vacuole excretory canal morphology variant excretory canal short excretory cell morphology variant larval lethal lethal locomotion variant molt defect organism development variant paralyzed slow growth sterile
RPS6KL1	ribosomal protein S6 kinase like 1	14q24.3	insertion	rskd-1	V	(ENSDARG00000079024)	17	None
BAG5	BAG cochaperone 5	14q32.32	rs10149470	None		(ENSDARG00000017316)	13	None
COA8	cytochrome c oxidase assembly factor 8	14q32.32	rs10149470	Y39B6A.34	V	(ENSDARG00000092473)	13	None
RBFOX1	RNA binding fox-1 homolog 1	16p13.3	rs8063603, rs7198928	fox-1	X	(ENSDARG00000014746)	3	egg laying variant
SHISA9	shisa family member 9	16p13.12	rs7200826	None		ENSDARP00000069025	3	None
CPPED1	calcineurin like phosphoesterase domain containing 1	16p13.12	rs7200826	H25K10.1, Y105C5B.15	IV, IV	ENSDARP00000151793	8	fat content reduced
PMFBP1	polyamine modulated factor 1 binding protein 1	16q22.2	rs11643192	None		(ENSDARG00000101917)	7	None
DHX38	DEAH-box helicase 38	16q22.2	rs11643192	mog-1	III	(ENSDARG00000100013)	7	cell proliferation increased dumpy embryonic arrest embryonic lethal excess intestinal cells germ cell development variant hermaphrodite self sterile larval lethal masculinization of germline maternal effect lethal emb oocytes disorganized organism morphology variant pattern of transgene expression variant receptor mediated endocytosis defective sperm excess tumorous germline
CRYBA1	crystallin beta A1	17q11.2	rs17727765	None		(ENSDARG00000041141)	15	None
MYO18A	myosin XVIIIA	17q11.2	rs17727765	nmy-1	IV	(ENSDARG00000061862), (ENSDARG00000075752)	15, 10	dendrite development variant dumpy embryonic lethal larval arrest locomotion variant lumpy organism morphology variant roller spermatheca physiology variant sterile progeny
NUFIP2	nuclear FMR1 interacting protein 2	17q11.2	rs17727765	None		ENSDARP00000090987	15	None
DCC	DCC netrin 1 receptor	18q21.2	rs11663393	unc-40	I	(ENSDARG00000104282)	5	HSN migration variant Q neuroblast lineage migration variant adult lethal amplitude of sinusoidal movement variant anchor cell invasion variant antibody staining reduced axon branching variant axon development variant axon fasciculation variant axon guidance variant axon midline crossing variant axon outgrowth variant axon trajectory variant backward locomotion variant backward point velocity var…
RAB27B	RAB27B, member RAS oncogene family	18q21.2	rs1833288	aex-6	I	(ENSDARG00000087762)	21	aboc expulsion missing constipated defecation variant egg laying defective expulsion variant larval arrest locomotion variant protruding vulva reduced brood size sluggish
CCDC68	coiled-coil domain containing 68	18q21.2	rs1833288	None		ENSDARP00000151328	6	None
TCF4	transcription factor 4	18q21.2	rs12958048	hlh-2	I	(ENSDARG00000107408)	21	anchor cell invasion variant apoptosis fails to occur cell fate specification variant distal tip cell development variant distal tip cell migration variant distal tip cell morphology variant embryonic lethal fewer germ cells gonad arm morphology variant gonad development variant gonad migration variant hermaphrodite germline proliferation variant larval lethal late embryonic arrest linker cell ab…
L3MBTL2	L3MBTL histone methyl-lysine binding protein 2	22q13.2	rs5758265	lin-61	I	(ENSDARG00000056079)	12	DNA repair variant cytoplasmic processing body variant ectopic expression transgene larval arrest multivulva neuronal cell fate specification variant protein aggregation variant protein expression absent protein metabolism variant protruding vulva reduced brood size shortened life span slow growth spontaneous mutation rate increased sterile transgene expression increased transgene subcellular loc…
EP300	E1A binding protein p300	22q13.2	rs5758265	cbp-1	III	(ENSDARG00000100666), (ENSDARG00000061108)	12, 3	RAB-11 recycling endosome morphology variant accumulated germline cell corpses age associated fluorescence increased amphid neuron dye filling defect apoptosis increased bag of worms cell corpse number decreased cell differentiation variant cell fate transformation cell membrane organization biogenesis variant cell proliferation increased chemotaxis variant distal tip cell migration variant ectop…
CHADL	chondroadherin like	22q13.2	rs5758265	slt-1	X	ENSDARP00000129006, ENSDARP00000127208	3, 12	HSN migration variant axon guidance variant axon trajectory variant neuron migration variant
GFM1	G elongation factor mitochondrial 1	3q25.32	rs1193510	gfm-1	II	(ENSDARG00000063624)	15	avoids bacterial lawn clear early larval arrest embryonic lethal larval arrest lethal maternal sterile pattern of transgene expression variant receptor mediated endocytosis defective slow growth sterile
RARRES1	retinoic acid receptor responder 1	3q25.32	rs1193510	None		ENSDARP00000063284	15	None
SPPL3	signal peptide peptidase like 3	12q24.31	rs2004910	imp-2, imp-1	IV, I	(ENSDARG00000025220)	10	body constriction cuticle morphology variant dumpy egg laying variant embryonic lethal exploded through vulva larval arrest larval lethal lethal locomotion variant long maternal sterile molt defect muscle detached no induction of antimicrobial peptide expression after infection pharyngeal muscle morphology variant pharyngeal pumping reduced reduced brood size slow growth small
XPNPEP3	X-prolyl aminopeptidase 3	22q13.2	rs9623320	R119.2	I	(ENSDARG00000007916)	3	None
POLR3H	RNA polymerase III subunit H	22q13.2	rs9623320	rpc-25	V	(ENSDARG00000102590)	3	diplotene region organization variant fewer eggs laid germ cell compartment expansion variant germ cell compartment morphology variant germ cell compartment multinucleate germ cell compartment small gonad migration variant larval arrest larval development retarded maternal sterile oocyte morphology variant oocyte number decreased pachytene region organization variant pattern of transgene expressi…
OASL	2'-5'-oligoadenylate synthetase like	12q24.31	rs12819210	None		None		None
CAMKK2	calcium/calmodulin dependent protein kinase kinase 2	12q24.31	rs3815990	ckk-1	III	ENSDARP00000122850	5	chemosensation defective, transgene subcellular localization variant
OLFML2B	olfactomedin like 2B	1q23.3	rs7551221	cof-2	I	(ENSDARG00000021480), ENSDARG00000005716	2, 20	lethal, sterile
NOS1AP	nitric oxide synthase 1 adaptor protein	1q23.3	rs7551221	dyc-1	II	(ENSDARG00000058701), (ENSDARG00000105071)	2, 6	Pluronic gel burrowing impaired evoked postsynaptic amplitude reduced exaggerated body bends head bent hyperactive hypercontracted muscle membrane potential variant transgene subcellular localization variant
ADCY3	adenylate cyclase 3	2p23.3	rs2384061	acy-4	V	(ENSDARG00000077145), (ENSDARG00000017437)	16, 20	food dependent growth variant larval arrest lethal male mating defective oocyte meiotic maturation variant
DNAJC27	DnaJ heat shock protein family (Hsp40) member C27	2p23.3	rs2384061	unc-108	I	(ENSDARG00000070916)	17	EGF-induced sleep resistant Q neuroblast lineage migration variant accumulated germline cell corpses accumulated somatic cell corpses acidification level defective aldicarb resistant amplitude of sinusoidal movement variant backing decreased backing not sustained backing uncoordinated backward point velocity decreased body posture amplitude decreased body posture amplitude increased body posture …
CENPO	centromere protein O	2p23.3	rs2384061	None		(ENSDARG00000075619)	17	None
WDR54	WD repeat domain 54	2p13.1	rs3732293	F39H12.2	V	(ENSDARG00000010248)	5	embryonic lethal
INO80B	INO80 complex subunit B	2p13.1	rs3732293	zhit-1, zhit-2	V, III	(ENSDARG00000062749)	7	RNAi resistant, multivulva, growth variant
WBP1	WW domain binding protein 1	2p13.1	rs3732293	None		(ENSDARG00000092260)	23	None
RTKN	rhotekin	2p13.1	rs3732293	C07B5.4	X	(ENSDARG00000031345)	5	None
MRPL53	mitochondrial ribosomal protein L53	2p13.1	rs3732293	mrpl-53	II	ENSDARP00000025933	19	None
NFYA	nuclear transcription factor Y subunit alpha	6p21.2	rs3732293	nfya-1	X	(ENSDARG00000042004)	11	None
DCTN1	dynactin subunit 1	2p13.1	rs3732293	dnc-1	IV	(ENSDARG00000019743), ENSDARG00000056753	7, 13	Q neuroblast lineage migration variant RAB-11 recycling endosome localization variant RAB-11 recycling endosome morphology variant amplitude of sinusoidal movement variant avoids bacterial lawn backing increased backward point velocity increased body posture amplitude increased body posture wavelength increased chromosome segregation variant clear coiling frequency increased dendrite development …
AP1S3	adaptor related protein complex 1 subunit sigma 3	2p36.1	rs625588	aps-1, aps-2	V, V	(ENSDARG00000027966), (ENSDARG00000110439)	2, 15	L1 Lethal RAB-11 recycling endosome localization variant RAB-11 recycling endosome morphology variant aldicarb resistant cell membrane organization biogenesis variant clear comma arrest emb developmental delay dorsal intercalation defective embryonic cell fate specification variant embryonic lethal extended life span foraging behavior variant germ cell compartment size variant germline nuclear po…
MUC21	mucin 21, cell surface associated	6p21.33	rs9394026	None		None		None
EXOC6	exocyst complex component 6	10q23.33	rs2031616	sec-15	X	(ENSDARG00000020521)	12	L1 arrest RAB-11 recycling endosome morphology variant embryonic lethal lethal lysosome-related organelle morphology variant
MACROD2	mono-ADP ribosylhydrolase 2	20p12.1	rs17226852	B0035.3	IV	(ENSDARG00000032601)	13	None
SEL1L2	SEL1L2 adaptor subunit of ERAD E3 ligase	20p12.1	rs17226852	sel-1	V	ENSDARP00000007196	20	L4 lethal chemical hypersensitive gene expression variant hypersensitive to protein aggregation induced paralysis nuclear number variant post translational processing variant protein aggregation variant protein degradation variant transgene expression increased transgene expression reduced transgene subcellular localization variant unfolded protein accumulation unfolded protein response variant
CNTNAP2	contactin associated protein 2	7q35	rs826824	nlr-1	IV	(ENSDARG00000074558)	2	embryonic lethal, larval lethal, lethal, sterile
SGCG	sarcoglycan gamma	13q12.12	rs1536723	sgn-1	II	(ENSDARG00000038107)	15	None
ERICH6B	glutamate rich 6B	13q14.13	rs7318876	None		None		None
PYDC2	pyrin domain containing 2	3q28	rs695884	None		ENSDARP00000119259	1	None
CCDC50	coiled-coil domain containing 50	3q28	rs695884	R10H1.1	II	(ENSDARG00000105136)	22	None
NRF1	nuclear respiratory factor 1	7q32.1	rs7797729	None		(ENSDARG00000000018)	4	None
MGMT	O-6-methylguanine-DNA methyltransferase	10q26.3	rs1762444	agt-1	IV	(ENSDARG00000043275)	17	no induction of antimicrobial peptide expression after infection
RAD51B	RAD51 paralog B	14q24.1	rs2253168	rad-51	IV	(ENSDARG00000037046)	20	DAPI staining variant DNA damage checkpoint variant UV induced apoptosis increased accumulated germline cell corpses antibody subcellular localization variant apoptosis increased apoptosis variant cell corpse number variant cell stress response variant chemical hypersensitive chromosome condensation failure chromosome morphology variant early embryonic lethal egg shape variable eggshell morpholog…
GPR89A	G protein-coupled receptor 89A	1q21.1	rs2352834	C11H1.2, Y75B8A.16	X, III	(ENSDARG00000077983)	9	None
GJA8	gap junction protein alpha 8	1q21.2	rs2352834	inx-13, inx-10	I, V	(ENSDARG00000069451)	9	aldicarb resistant, early larval lethal
SH3RF3	SH3 domain containing ring finger 3	2q13	rs1430306	sorb-1, B0303.7	X, III	(ENSDARG00000102334)	9	mitochondria alignment variant, protein expression reduced
CASD1	CAS1 domain containing 1	7q21.3	rs17400379	None		(ENSDARG00000023900)	19	None
SGCE	sarcoglycan epsilon	7q21.3	rs17400379	sgca-1	X	(ENSDARG00000012138)	19	head movement variant
NSFL1C	NSFL1 cofactor	20p13	rs715217	ubxn-2	IV	(ENSDARG00000087640)	23	embryonic lethal, lethal, spindle orientation defective early emb, sterile
SIRPB2	signal regulatory protein beta 2	20p13	rs715217	syg-1, zig-4	X, X	ENSDARP00000108304	12	amplitude of sinusoidal movement increased axon trajectory variant backing decreased backward point velocity increased body posture amplitude decreased body posture wavelength decreased forward locomotion increased forward point velocity increased frequency of body bend variant head bend angle variant nose movement variant pausing decreased roaming increased short tail bend angle increased thin t…
SIRPD	signal regulatory protein delta	20p13	rs715217	zig-3	X	ENSDARP00000101405	3	ventral cord maintenance variant
FAT1	FAT atypical cadherin 1	4q35.2	rs56390503	cdh-4, hmr-1	V, V	(ENSDARG00000017591), (ENSDARG00000019063)	1, 14	cell cycle variant cell cycle variant gonad development variant gonad development variant gonad development variant gonad development variant gonad development variant missing gonad arms missing gonad arms missing gonad arms missing gonad arms missing gonad arms missing gonad arms sex determination variant sex determination variant somatic gonad development variant somatic gonad development varia…
CACNA2D1	calcium voltage-gated channel auxiliary subunit alpha2delta 1	7q21.11		unc-36	III	(ENSDARG00000073752), (ENSDARG00000014904)	18, 4	aldicarb resistant arecoline hypersensitive body posture variant calcium channel modulator hypersensitive coiler dopamine adaptation defective egg laying serotonin hypersensitive isthmus corpus slippery locomotion variant long loss of asymmetry AWC loss of left right asymmetry paralyzed pharyngeal pumping irregular pharyngeal pumping reduced pharyngeal pumping variant protein degradation variant …
PKLR	pyruvate kinase L/R	1q22	rs115736167	pyk-1, pyk-2	I	(ENSDARG00000042010)	16	arsenite hypersensitive avoids bacterial lawn cortical dynamics defective early emb embryonic lethal larval lethal shortened life span slow growth
CRTAP	cartilage associated protein	3p22.3	rs4478037	Y73F8A.26	IV	(ENSDARG00000018010)	19	None
GLB1	galactosidase beta 1	3p22.3	rs4478037	bgal-1	V	(ENSDARG00000036415)	1	None
TMPPE	transmembrane protein with metallophosphoesterase domain	3p22.3	rs4478037	F40B5.2	II	(ENSDARG00000036059)	7	None
MRPL48	mitochondrial ribosomal protein L48	11q13.4	rs113485090	mrpl-48	V	(ENSDARG00000035167)	10	embryonic lethal larval arrest pattern of transgene expression variant receptor mediated endocytosis defective reduced brood size slow growth
CDH13	cadherin 13	16q23.2	rs10514585, rs7186123	hmr-1, cdh-1	I, III	(ENSDARG00000014215)	18	adherens junction variant anterior enclosure defective antibody staining variant apical constriction variant axon fasciculation variant axon morphology variant body elongation defective cell cell contacts abnormal early emb cell membrane morphology variant comma arrest emb commissure handedness defective commissure variant cytokinesis variant dauer formation variant dorsal intercalation defective…
CDHR3	cadherin related family member 3	7q22.3	rs193858	fmi-1, cdh-1	V, III	ENSDARP00000156315	24	anterior posterior neurite growth variant cell polarity variant maternal sterile organism development variant
CDH18	cadherin 18	5p14.3	rs349475	fmi-1, hmr-1, cdh-1	V, I, III	(ENSDARG00000102769)	12	anterior posterior neurite growth variant cell polarity variant maternal sterile organism development variant
CDH11	cadherin 11	5p14.3	rs429065	fmi-1, hmr-1, cdh-1	V, I, III	(ENSDARG00000021442)	7	anterior posterior neurite growth variant cell polarity variant maternal sterile organism development variant
PCDHA1	protocadherin alpha 1	5p14.3	rs31874	fmi-1	V	ENSDARP00000130636	14	anterior posterior neurite growth variant cell polarity variant maternal sterile organism development variant
CDH17	cadherin 17	8q22.1		fmi-1, cdh-1, hmr-1	V, III, I	(ENSDARG00000005112)	16	anterior posterior neurite growth variant cell polarity variant maternal sterile organism development variant
DSEL	dermatan sulfate epimerase like	18q22.1	rs17077540	None		(ENSDARG00000061461)	2	None
GDNF	glial cell derived neurotrophic factor	5p13.2	rs270545	None		(ENSDARG00000039959), (ENSDARG00000103764)	10, 5	None
GNAT2	G protein subunit alpha transducin 2	1p13.3	rs6537837	gpa-16, gpa-4, gpa-7	I, IV, IV	(ENSDARG00000042529)	8	P0 spindle position defective early emb amplitude of sinusoidal movement variant aster defective early emb backward locomotion variant backward point velocity increased body posture amplitude decreased cell division failure centration defective early emb centrosome dynamics variant coiling frequency decreased distal germline variant embryonic lethal forward locomotion increased forward point velo…
GNAI3	G protein subunit alpha i3	1p13.3	rs6537837	gpa-16, gpa-4, gpa-7	I, IV, IV	(ENSDARG00000030644)	8	P0 spindle position defective early emb amplitude of sinusoidal movement variant aster defective early emb backward locomotion variant backward point velocity increased body posture amplitude decreased cell division failure centration defective early emb centrosome dynamics variant coiling frequency decreased distal germline variant embryonic lethal forward locomotion increased forward point velo…
AMPD2	adenosine monophosphate deaminase 2	1p13.3	rs6537837	ampd-1	II	(ENSDARG00000029952)	8	early larval arrest, larval arrest, locomotion variant, slow growth
TOGARAM2	TOG array regulator of axonemal microtubules 2	2p23.3	rs882632	che-12	V	None		amphid channel axoneme short amphid neuron dye filling defect ciliated neuron morphology variant dauer formation variant dye filling defect male mating efficiency reduced osmotic avoidance defective osmotic avoidance variant pheromone induced dauer formation defective pheromone induced dauer formation variant sheath cell secretion failure sodium chloride chemotaxis defective
PCARE	photoreceptor cilium actin regulator	2p23.2	rs882632	None		(ENSDARG00000095802)	20	None
FHIT	fragile histidine triad diadenosine triphosphatase	3p14.2	rs10514718	nft-1	III	(ENSDARG00000078195)	6	germ cell mitosis metaphase to anaphase transition block, organism UV resistant
PTPRG	protein tyrosine phosphatase receptor type G	3p14.2	rs10514718	ptp-3	II	(ENSDARG00000060123)	6	Q neuroblast lineage migration variant axon branching variant axon guidance variant embryonic lethal extended life span gene expression level reduced mitochondria alignment variant organism development variant organism morphology variant protein expression reduced rays missing spicules crumpled
ATXN2L	ataxin 2 like	16p11.2	rs12049330	atx-2	III	(ENSDARG00000011597)	3	RAB-11 recycling endosome morphology variant cell membrane organization biogenesis variant cleavage furrow initiation defective early emb diakinesis progression during oogenesis variant diplotene region organization variant egg laying variant embryo osmotic integrity defective early emb embryonic lethal fat content variant germ cell compartment expansion variant germ cell compartment size variant…
SYPL2	synaptophysin like 2	1p13.3	rs12049330	sph-1	IV	(ENSDARG00000000690)	8	None
CYB561D1	cytochrome b561 family member D1	1p13.3	rs12049330	F39G3.5	V	(ENSDARG00000055295)	11	None
SP4	Sp4 transcription factor	7p15.3	rs17144465	sptf-3	I	(ENSDARG00000005186)	19	apoptosis reduced bivulva cell fate transformation cell migration variant dumpy early larval lethal egg laying variant embryonic arrest embryonic lethal excretory canal morphology variant exploded through vulva gene expression variant germ cell compartment morphology variant gonad morphology variant head morphology variant larval arrest larval lethal lethal locomotion variant maternal sterile mor…
AGBL4	ATP/GTP binding protein like 4	1p33	rs1167264	ccpp-6	II	(ENSDARG00000068050)	8	None
PGAP2	post-GPI attachment to proteins 2	11p15.4	rs2898938	pgap-2	III	(ENSDARG00000044596)	21	None
NUP98	nucleoporin 98 and 96 precursor	11p15.4	rs2898938	npp-10	III	(ENSDARG00000074955)	21	P granule abnormal antibody staining reduced antibody subcellular localization variant cell membrane organization biogenesis variant chromosome condensation variant cytoplasmic processing body variant diplotene progression during oogenesis variant distal tip cell migration variant embryonic lethal extended life span germ cell compartment expansion variant germ cell compartment large germ cell com…
STIM1	stromal interaction molecule 1	11p15.4	rs2898938	stim-1	III	(ENSDARG00000061560)	21	accumulated germline cell corpses blistered endomitotic oocytes endoplasmic reticulum metabolism variant engulfment variant gonad development variant gonad sheath contractions variant intestinal calcium signaling variant lethal maternal sterile pattern of transgene expression variant posterior body wall contraction defecation cycle variant receptor mediated endocytosis defective reduced brood siz…
KCNQ1	potassium voltage-gated channel subfamily Q member 1	11p15.5	rs11024034	kqt-3	II	ENSDARP00000144025	7	Bacillus thuringiensis toxin hypersensitive defecation cycle variable length long defecation cycle pharyngeal inter-pump interval increased pharyngeal pump duration increased pharyngeal pumping increased pharyngeal pumping reduced pore forming toxin hypersensitive
MYOC	myocilin	1q24.3	rs17657363	cof-2	I	(ENSDARG00000021789)	20	lethal, sterile
VAMP4	vesicle associated membrane protein 4	1q24.3	rs17657363	snb-1, vamp-7	II, IV	(ENSDARG00000043510)	20	acetylcholine levels variant aldicarb resistant body wall muscle contraction abnormal body wall muscle relaxation defective drug hypersensitive exploded through vulva jerky movement lethal locomotion variant resistant to bioactive compound selenium response variant shortened life span sluggish
EEF1AKNMT	eEF1A lysine and N-terminal methyltransferase	1q24.3	rs17657363	C01B10.8	IV	(ENSDARG00000010905)	20	dauer constitutive, letahl, sterile
DNM3	dynamin 3	1q24.3	rs17657363	drp-1	IV	ENSDARP00000126769	20	ATP levels reduced aldicarb resistant burrowing assay distance reduced connected mitochondria embryonic lethal exploded through vulva extended life span frequency body bend reduced germ cell morphology variant growth variant larval arrest mechanosensation variant mitochondria morphology variant mitochondria spacing variant mitochondrial DNA copy number variant mitochondrial DNA repair variant mit…
CSMD1	CUB and Sushi multiple domains 1	8p23.2	rs1676089	lev-9	X	ENSDARP00000114742	19	antihelmintic response variant levamisole resistant locomotion variant male mating defective neuromuscular junction organization variant
DYNC2H1	dynein cytoplasmic 2 heavy chain 1	11q22.3	rs1430871	che-3	I	(ENSDARG00000113761)	15	ammonium acetate chemotaxis defective amphid channel axoneme short amphid channel cilia bulbous amphid neuron morphology variant amphid sheath cell morphology variant aqueous positive chemotaxis defective benzaldehyde chemotaxis defective caffeine resistant cephalic sensillum morphology variant chemosensory response variant chloride chemotaxis defective cilia morphology variant ciliated neuron mo…
SMG7	SMG7 nonsense mediated mRNA decay factor	1q25.3	rs2702199	smg-7	IV	(ENSDARG00000060767)	2	male tale morphology variant, nonsenense mRNA accumulation, protruding vulva
KLHL29	kelch like family member 29	2p24.1	rs1653765	kel-20, kel-3	I, III	(ENSDARG00000043799)	17	aldicarb resistant, embryonic lethal, male mating defective, maternal sterile, nose touch defective, transgene subcellular localization variant
EHD3	EH domain containing 3	2p23.1	rs590557	rme-1	II	(ENSDARG00000007869)	20	cleavage furrow initiation defective early emb cleavage furrow termination defective early emb coelomocyte endocytosis defective embryonic lethal endocytic recycling compartment organization and biogenesis defective endocytic recycling defective endocytic transport variant germ cell morphology variant intestinal vacuole meiosis variant receptor mediated endocytosis defective reduced brood size tr…
DNAJB2	DnaJ heat shock protein family (Hsp40) member B2	2q35	rs7596956	dnj-13, dnj-24	IV	ENSDARP00000093481	9	head morphology variant lethal protein aggregation variant protruding vulva reduced brood size
ITPR1	inositol 1,4,5-trisphosphate receptor type 1	3p26.1	rs9311395	itr-1	V	(ENSDARG00000074149), (ENSDARG00000014655)	11, 6	Bacillus thuringiensis toxin resistant RNAi enhanced RNAi response variant avoids bacterial lawn benzaldehyde chemotaxis variant body wall muscle sarcomere morphology variant cell membrane organization biogenesis variant constipated defecation cycle temperature compensation variant defecation cycle variable length defecation variant embryonic arrest endomitotic oocytes fertility phenotype germ ce…
VGLL4	vestigial like family member 4	3p25.3	rs6781822	None		(ENSDARG00000103730)	11	None
CD47	CD47 molecule	3q13.12	rs709496	C41G6.12	V	ENSDARP00000073808		None
UGT2A1	UDP glucuronosyltransferase family 2 member A1 complex locus	4q13.3	rs6832167	ugt-18, ugt-58	V, II	ENSDARP00000028543, ENSDARP00000105718	5, 5	lethal, sterile
NFKB1	nuclear factor kappa B subunit 1	4q24	rs1313925	ikb-1	I	(ENSDARG00000105261)	14	embryonic lethal, organism development variant, pathogen suspeptibility increased, population fitness phenotype
FREM3	FRAS1 related extracellular matrix 3	4q31.21	rs7676614	C48E7.6	I	(ENSDARG00000074677)	1	embryonic lethal
FBXO8 (IQSEC1, paralog)	F-box protein 8	4q34.1	rs6813541	agef-1, bris-1	IV	(ENSDARG00000007477)	1	accumulated germline cell corpses aldicarb resistant apoptosis reduced apoptosis variant clear cytoplasmic processing body variant embryo osmotic integrity defective early emb embryonic lethal engulfment variant germ cell compartment morphology variant germ cell compartment size variant germline nuclear positioning variant larval arrest larval lethal lethal locomotion variant oocyte morphology va…
LHFPL2	LHFPL tetraspan subfamily member 2	5q14.1	rs12651937	lhfp-4	IV	(ENSDARG00000009653)	21	None
ROS1	ROS proto-oncogene 1, receptor tyrosine kinase	6q22.1	rs929122	rol-3	V	(ENSDARG00000087197)	17	body wall muscle sarcomere morphology variant early larval arrest early larval lethal embryonic lethal helical cuticle left handed roller lethal locomotion variant mid larval arrest mitochondria morphology variant organism development variant protein degradation variant roller shortened life span
NFE2L3	nuclear factor, erythroid 2 like 3	7p15.2	rs6945001	skn-1	IV	(ENSDARG00000019810)	19	body wall muscle sarcomere morphology variant early larval arrest early larval lethal embryonic lethal helical cuticle left handed roller lethal locomotion variant mid larval arrest mitochondria morphology variant organism development variant protein degradation variant roller shortened life span
CCND2	cyclin D2	12p13.32	rs4238010	cyd-1	II	(ENSDARG00000051748)	25	cell cycle variant cell cycle variant gonad development variant gonad development variant gonad development variant gonad development variant gonad development variant missing gonad arms missing gonad arms missing gonad arms missing gonad arms missing gonad arms missing gonad arms sex determination variant sex determination variant somatic gonad development variant somatic gonad development varia…
PTPRR	protein tyrosine phosphatase receptor type R	12q15	rs4760933	ptp-2, M04G7.2	II, IV	(ENSDARG00000105744)	4	dauer constitutive embryonic lethal larval arrest locomotion variant myopodia present shortened life span
CHST11	carbohydrate sulfotransferase 11	12q23.3	rs1344677	T24A6.16, F40C5.1	V, V	(ENSDARG00000034375)	4	transgene expression reduced
HS6ST3	heparan sulfate 6-O-sulfotransferase 3	13q32.1	rs17767562	hst-6	X	(ENSDARG00000069500), (ENSDARG00000071217)	9, 6	axon guidance variant axon midline crossing variant axon morphology variant commissure handedness defective small
SLC25A21	solute carrier family 25 member 21	14q13.3	rs17105696	slc-25A21	X	(ENSDARG00000060564)	17	None
ADCY9	adenylate cyclase 9	16p13.3	rs2239307	acy-1	III	(ENSDARG00000100869)	22	aldicarb resistant antimicrobial gene expression variant axon regeneration defective feeding reduced hyperactive lethal light response variant pathogen susceptibility increased quiescence variant serotonin induced pumping variant sterile thrashing reduced transgene expression reduced
MMP2	matrix metallopeptidase 2	16q12.1	rs17299191	zmp-3	V	(ENSDARG00000017676)	7	None
PHACTR3	phosphatase and actin regulator 3	20q13.33	rs8122984	F26H9.2	I	(ENSDARG00000019304), (ENSDARG00000058243)	11, 23	cortical dynamics defective early emb, pseudocleavage exaggerated early emb
ALK	ALK receptor tyrosine kinase	2p23.2	rs3923028	scd-2	V	(ENSDARG00000095833)	17	conflicting sensory integration variant organism development variant pheromone induced dauer formation defective pheromone induced dauer formation variant
PCLO	piccolo presynaptic cytomatrix protein	7q22.11	rs2715148, rs2522833	cla-1	IV	(ENSDARG00000063299)	4	locomotion variant, presynaptic vesicle cluster variant
ANO6	anoctamin 6	12q12	rs12579771	anoh-1	III	(ENSDARG00000061544)	4	None
SHC4	SHC adaptor protein 4	15q21.1	rs8023445	shc-1	I	ENSDARP00000089171	16	aging variant bag of worms copper hypersensitive egg laying defective intestinal fluorescence increased locomotion reduced metal response variant organism heat hypersensitive organism oxidative stress response hypersensitive pharyngeal pumping reduced protein expression reduced protein phosphorylation reduced protein phosphorylation variant shortened life span transgene expression increased trans…
ZNF333	zinc finger protein 333	19p13.12	rs3885179	Y55F3AM.14	IV	ENSP00000292530	19	None
ACE	angiotensin I converting enzyme	17q23.3	indel	acn-1	X	ENSDARP00000099084	12	L1 arrest L2 arrest alae variant egg laying variant embryonic lethal extended life span foraging behavior variant larval arrest larval lethal lethal locomotion variant male tail morphology variant molt defect paralyzed protein aggregation variant protruding vulva seam cell fusion variant slow growth small sterile transgene subcellular localization variant
DRD4	dopamine receptor D4	11p15.5	mutations	dop-1, dop-3	X, X	(ENSDARG00000038363),(ENSDARG00000035820)	25, 7	amplitude of sinusoidal movement variant aqueous adaptation defective backward locomotion variant fat content increased forward locomotion decreased frequency body bend reduced head bend angle variant locomotion variant nicotine response variant nose movement variant organism behavior variant quiescence variant sodium chloride adaptation defective sodium chloride chemotaxis variant tail bend angl…
AFAP1L1	actin filament associated protein 1 like 1	5q32	rs4705335	None		ENSDARP00000073406	21	None
ANPEP	alanyl aminopeptidase, membrane	15q26.1	rs6496603	pam-1, anp-1	IV, V	(ENSDARG00000097285)	25	apoptosis increased, brood size variant, cell polarity variant, early eggs laid, embryonic lethal, germ cell development variant, maternal effect lethal emb, meiosis variant, slow growth, sperm excess
FGF14	fibroblast growth factor 14	13q33.1	rs17688345	let-756	III	(ENSDARG00000040982)	9	lethal organism development variant protein degradation variant
GZMK	granzyme K	5q11.2	rs2112938	try-1, try-10	II, V	ENSDARP00000106760	21	embryonic lethal, extended life span, life span phenotype
PTK2B	protein tyrosine kinase 2 beta	8p21.2	rs7000615	kin-32	I	(ENSDARG00000022841), (ENSDARG00000039577)	17, 20	protein expression reduced
ST3GAL6	ST3 beta-galactoside alpha-2,3-sialyltransferase 6	3q12.1	rs999147	None		ENSDARP00000088030	18	None
SIRT1	sirtuin 1	10q21.3		sir-2.1	IV	(ENSDARG00000068064)	13	antimicrobial gene expression increased drug induced life span variant drug response variant enzyme activity reduced extended life span fat content increased locomotion variant nervous system physiology variant neuron degeneration variant organism oxidative stress response variant proteasome core activity variant protein acetylation variant protein expression increased reduced levels of reduced g…
LHPP	phospholysine phosphohistidine inorganic pyrophosphate phosphatase	10q26.13		C13C4.4	V	(ENSDARG00000060196)	12	None
KSR2	kinase suppressor of ras 2	12q24.22		ksr-1	X	(ENSDARG00000094526)	5	bacterially unswollen constipated lethal organism development variant pathogen susceptibility increased rod like larval lethal sterile
TMEM161B	transmembrane protein 161B	5q14.3		Y87G2A.13	I	(ENSDARG00000055989)	5	transgene expression increased
HACE1	HECT domain and ankyrin repeat containing E3 ubiquitin protein ligase 1	6q16.3		hecw-1	III	(ENSDARG00000062280)	16	pathogen avoidance variant
LIN28B	lin-28 homolog B	6q16.3		lin-28	I	(ENSDARG00000052511)	20	axodendritic polarity variant cell division precocious developmental timing variant egg laying variant everted vulva exploded through vulva fewer seam cells lethal miRNA expression variant precocious alae precocious heterochronic variations protein RNA interaction variant sterile transgene expression reduced transgene expression variant
PAX5	paired box 5	9p13.2		egl-38	IV	(ENSDARG00000037383)	1	B lineage variant F lineage variant U lineage variant accumulated germline cell corpses accumulated somatic cell corpses anchor cell fusion defective apoptosis increased bag of worms bloated cell fate transformation cell morphology variant constipated ectopic expression transgene egg laying defective egg laying imipramine resistant egg laying levamisole resistant egg laying phentolamine resistant…
MEIS2	Meis homeobox 2	15q14		unc-62	V	(ENSDARG00000098240)	17	M lineage variant body wall muscle sarcomere morphology variant bursa morphology variant cell migration variant commissure variant dead eggs laid development phenotype dumpy ectopic expression transgene egg laying variant embryonic lethal extended life span fat content reduced iron homeostasis variant larval lethal lethal locomotion variant male fan morphology variant male tail morphology variant…
TMCO5A	transmembrane and coiled-coil domains 5A	15q14		None		None		None
SLC6A15	solute carrier family 6 member 15	12q21.31		snf-3	II	(ENSDARG00000062821)	18	None
RFX3	regulatory factor X3	9p24.2		daf-19	II	(ENSDARG00000014550)	10	aldicarb resistant amphid neuron dye filling defect amphid phasmid neuron morphology variant carbon dioxide avoidance variant chemotaxis variant cilia absent dauer constitutive dauer formation variant dendrite development variant developmental delay dye filling defect gene expression level reduced ivermectin resistant levamisole resistant male mating efficiency reduced male ray morphology variant…
DCANP1	dendritic cell associated nuclear protein	5q31.1	rs12520799	None		None		None
NPY	neuropeptide Y	7p15.3	rs16147	flp-18, flp-21	X, V	(ENSDARG00000036222)	19	amplitude of sinusoidal movement variant backward locomotion variant backward point velocity variant body posture wavelength increased coiling frequency decreased dauer constitutive egg laying variant embryonic lethal fat content increased fat forward locomotion increased forward point velocity variant frequency of body bend variant head bend angle variant long nose movement variant oxygen consum…
SLC6A2	solute carrier family 6 member 2	16q12.2	rs2242446	dat-1	III	(ENSDARG00000016141)	7	amplitude of sinusoidal movement decreased, aqueous adaptation defective, backing increased, body posture amplitude decreased, cell physiology phenotype, chemical resistant, coiling frequency decreased, dopamine deficient, drug hypersensitive, fat, forward locomotion increased, frequency of body bend variant, head bend angle variant, osmolarity modulated swimming variant, pausing decreased, prote…
TNF	tumor necrosis factor	1p21.31-1p22.1	rs1800629	None		(ENSDARG00000009511)	19	None
MTHFR	methylenetetrahydrofolate reductase	1p36.22		mthf-1	II	(ENSDARG00000053087)	8	fat associated body size increased mRNA levels increased slow growth transgene expression increased
TH	tyrosine hydroxylase	11p15.5		cat-2	II	(ENSDARG00000030621)	25	activity level variant amplitude of sinusoidal movement variant aqueous adaptation defective backward locomotion variant backward point velocity variant biogenic amine physiology variant body posture amplitude increased body posture wavelength decreased coiling frequency variant dopamine deficient dopamine metabolism variant egg laying defective enhanced taste aversion defective extended life spa…
APOE	apolipoprotein E	19q13.32		None		(ENSDARG00000102004), (ENSDARG00000040295)	19, 16	None
SLC6A3	solute carrier family 6 member 3	5p15.33		dat-1	III	(ENSDARG00000004219)	16	amplitude of sinusoidal movement decreased aqueous adaptation defective backing increased backward point velocity increased body posture amplitude decreased body posture wavelength decreased cell physiology phenotype chemical resistant coiling frequency decreased dopamine deficient drug hypersensitive fat forward locomotion increased forward point velocity increased frequency of body bend variant…
SLC6A4	solute carrier family 6 member 4	17q11.2		mod-5	I	(ENSDARG00000061165)	15	amplitude of sinusoidal movement decreased antibody staining variant aqueous adaptation defective axon trajectory variant backing decreased backward point velocity decreased body posture amplitude decreased body posture wavelength variant coiling frequency decreased drug response variant fat content reduced fat forward locomotion decreased forward point velocity variant frequency body bend reduce…
GNB3	G protein subunit beta 3	12p13.31		gpb-1	II	(ENSDARG00000004358)	16	L1 arrest activity level variant avoids bacterial lawn diplotene progression during oogenesis variant egg laying variant embryonic lethal inhibition of oocyte maturation variant larval lethal lethal locomotion variant maternal sterile microtubule organization biogenesis variant nuclear appearance variant nuclear positioning variant odorant adaptation variant osmotic avoidance variant pronuclear m…
GRIK1	glutamate ionotropic receptor kainate type subunit 1	21q21.3	rs1002656	glr-3		(ENSDARG00000040627), ENSDARG00000069139	15, 10	None
PAPPA2 (CSMD3, paralog)	pappalysin 2	1q25.2	rs10913112	lev-9	X	(ENSDARG00000076020)	2	antihelmintic response variant levamisole resistant locomotion variant male mating defective neuromuscular junction organization variant
COP1 (WDR5, paralog)	COP1 E3 ubiquitin ligase	1q25.2	rs10913112	wdr-5.1	III	(ENSDARG00000079329)	2	RNAi response variant antibody staining reduced apoptosis increased apoptosis reduced ectopic expression transgene embryonic lethal extended life span germline mortal gonad migration variant growth variant histone methylation variant lethal multivulva oocytes disorganized paraquat resistant protein methylation variant reduced brood size sterile progeny sterile tail morphology variant
ASTN1	astrotactin 1	1q25.2	rs16851203	None		(ENSDARG00000068323)	2	None
BRINP2	BMP/retinoic acid inducible neural specific 2	1q25.2	rs16851203	None		(ENSDARG00000014302),(ENSDARG00000075352), (ENSDARG00000076351)	2	None
C1orf53	chromosome 1 open reading frame 53	1q31.3	rs9427672	mrpl-14	II	(ENSDARG00000071439)	22	embryonic lethal fewer germ cells no oocytes nuclear appearance variant sperm excess sterile progeny transgene expression increased
CRB1	crumbs cell polarity complex component 1	1q31.3	rs9427672	crb-1	X	(ENSDARG00000100506)	22	clear egg laying defective intestinal development variant larval arrest lethal locomotion variant organism development variant paralyzed sick sterile
LHX9	LIM homeobox 9	1q31.3	rs9427672	ttx-3	X	(ENSDARG00000056979)	22	associative memory defective cryophilic neuron calcium transient levels variant neuronal cell fate specification variant organism development variant organism heat response variant reduced brood size roaming reduced thermotaxis variant thermotolerance reduced transgene expression reduced
FANCL	FA complementation group L	2p16.1	rs11682175	None		(ENSDARG00000007885)	13	None
ANKRD44	ankyrin repeat domain 44	2q33.1	rs1518367	T28D6.4	III	(ENSDARG00000026028)	9	extended life span paraquat resistant slow growth spontaneous mutation rate increased tail spike variant
BOLL	boule homolog, RNA binding protein	2q33.1	rs1518367	daz-1	II	ENSDARG00000036214	19	pattern of transgene expression variant receptor mediated endocytosis defective sterile progeny
COQ10B	coenzyme Q10B	2q33.1	rs1518367	R144.13	III	(ENSDARG00000056141)	9	lethal sterile
HSPD1	heat shock protein family D (Hsp60) member 1	2q33.1	rs1518367	hsp-60	III	(ENSDARG00000056160)	9	avoids bacterial lawn dead eggs laid embryonic lethal foraging behavior variant germ cell development variant gonad development variant larval arrest mRNA levels increased mRNA levels reduced maternal sterile mitochondria morphology variant pattern of transgene expression variant protein complex organization variant reduced brood size shortened life span slow development slow growth sterile therm…
HSPE1	heat shock protein family E (Hsp10) member 1	2q33.1	rs1518367	Y22D7AL.10	III	(ENSDARG00000056167)	9	embryonic lethal extended life span transgene expression increased
MARS2	methionyl-tRNA synthetase 2, mitochondrial	2q33.1	rs1518367	Y105E8A.20b	I	(ENSDARG00000009218)	14	embryonic lethal lethal sick sterile progeny sterile
MOB4	MOB family member 4, phocein	2q33.1	rs1518367	mob-4	III	(ENSDARG00000056085)	9	high incidence male progeny meiosis variant
PLCL1	phospholipase C like 1 (inactive)	2q33.1	rs1518367	pll-1	III	(ENSDARG00000067676)	9	late larval arrest pronuclear migration defective early emb
RFTN2	raftlin family member 2	2q33.1	rs1518367	None		(ENSDARG00000056078)	9	None
SF3B1	splicing factor 3b subunit 1	2q33.1	rs1518367	sftb-1	III	(ENSDARG00000056138)	9	RAB-11 recycling endosome morphology variant adult lethal alternative splicing defective avoids bacterial lawn cell membrane organization biogenesis variant cell proliferation increased chromosome condensation variant diplotene region organization variant drug hypersensitive early larval arrest embryonic lethal excess intestinal cells gene expression variant germ cell compartment expansion varian…
DZIP3	DAZ interacting zinc finger protein 3	3q13.13	rs1531188	C09E7.8	III	(ENSDARG00000056829)	13	None
HHLA2	HERV-H LTR-associating 2	3q13.13	rs1531188	None		None		None
IFT57	intraflagellar transport 57	3q13.12- 3q13.13	rs1531188	che-13	I	(ENSDARG00000021022)	2	axoneme short cephalic sensillum morphology variant cilia morphology variant dauer defective dauer formation variant deirid sensillum morphology variant dye filling defect male mating efficiency reduced male ray morphology variant neuron development variant odorant positive chemotaxis defective osmotic avoidance defective sodium chloride chemotaxis defective transgene subcellular localization var…
CIP2A	cellular inhibitor of PP2A	3q13.13	rs1531188	B0432.7	II	(ENSDARG00000058260)	24	None
MYH15	myosin heavy chain 15	3q13.13	rs1531188	unc-54	I	(ENSDARG00000076075)	11	axon fasciculation variant bag of worms body wall muscle development variant body wall muscle morphology variant body wall muscle physiology variant body wall muscle thick filament variant egg laying defective egg laying imipramine resistant egg laying levamisole resistant egg laying phentolamine resistant egg laying serotonin resistant egg laying variant embryonic arrest flaccid larval arrest le…
RETNLB	resistin like beta	3q13.13	rs1531188	None		None		None
TRAT1	T cell receptor associated transmembrane adaptor 1	3q13.13	rs1531188	None		None		None
LXN	latexin	3q25.32	rs7430565	None		(ENSDARG00000043102)	15	None
MFSD1	major facilitator superfamily domain containing 1	3q25.32	rs7430565	slc-17.9	X	(ENSDARG00000101379)	15	None
SHOX2	short stature homeobox 2	3q25.32	rs7430565	alr-1	X	(ENSDARG00000075713)	15	touch resistant transgene expression reduced
ATP13A4	ATPase 13A4	3q29	rs7649917	catp-6	IV	ENSDARP00000083210	23	lysosome morphology variant nicotine hypersensitive protein aggregation variant transgene subcellular localization variant
OPA1	OPA1 mitochondrial dynamin like GTPase	3q29	rs7649917	eat-3	II	(ENSDARG00000070801)	6	RAB-11 recycling endosome morphology variant axon length reduced burrowing assay distance reduced dauer recovery inhibited dauer recovery variant diacetyl chemotaxis variant dumpy egg laying variant embryonic lethal extended life span fertility reduced frequency body bend reduced germ cell morphology variant growth rate variant larval arrest lethal light body touch resistant lysosome-related orga…
BEND4	BEN domain containing 4	4p13	rs34215985	None		(ENSDARG00000113607)	14	None
TMEM33	transmembrane protein 33	4p13	rs34215985	npp-25	III	(ENSDARG00000041332)	14	None
AP3B1	adaptor related protein complex 3 subunit beta 1	5q14.1	rs4529173	apb-3	I	(ENSDARG00000100082)	21	axon guidance variant dumpy embryonic lethal fat content reduced gut granule biogenesis reduced gut granule birefringence misplaced larval arrest lysosome-related organelle localization variant lysosome-related organelle morphology variant neuron degeneration enhanced
SCAMP1	secretory carrier membrane protein 1	5q14.1	rs4529173	scm-1	I	(ENSDARG00000036911)	21	None
FAM172A	family with sequence similarity 172 member A	5q15	rs71639293	Y75B8A.31	III	(ENSDARG00000052697)	5	None
KIAA0825	KIAA0825	5q15	rs71639293	None		ENSDARP00000103683	5	None
NR2F1	nuclear receptor subfamily 2 group F member 1	5q15	rs71639293	unc-55	X	(ENSDARG00000017168)	10	GABA synaptic transmission variant amplitude of sinusoidal movement variant axodendritic polarity variant backward locomotion variant backward point velocity decreased body posture amplitude increased body posture wavelength variant coiling frequency increased ectopic expression transgene endogenous synaptic event frequency reduced forward locomotion decreased forward point velocity decreased fre…
POU5F2	POU domain class 5, transcription factor 2	5q15	rs71639293	ceh-6, unc-86	I, III	ENSDARP00000065816	21	L2 arrest clear cytoplasmic processing body variant early larval arrest gonad development variant larval arrest larval lethal lethal locomotion variant male somatic gonad development variant molt defect organism morphology variant pattern of transgene expression variant rectal development variant slow growth sterile progeny sterile transgene expression increased transgene expression reduced trans…
EFNA5	ephrin A5	5q21.3	rs148908713	vab-2	IV	(ENSDARG00000089790)	21	Q lineage variant XXX progeny amplitude of sinusoidal movement variant antibody staining reduced
ZSCAN12	zinc finger and SCAN domain containing 12	6p22.1	rs145410455	Y55F3AM.14	IV	ENSDARP00000143351	4	None
ZSCAN23	zinc finger and SCAN domain containing 23	6p22.1	rs145410455	ztf-23, M03D4.4, F57C9.4	I, IV, I	ENSDARP00000136408, ENSDARG00000100001	4	lethal long sterile transgene expression increased cleavage furrow defective early emb cytokinesis defective early emb multiple nuclei early emb polar body extrusion defective early emb embryonic lethal sister cell division timing asynchrony reduced
GPX5	glutathione peroxidase 5	6p22.1	rs145410455	gpx-5	X	ENSDARP00000063624	14	motor neuron morphology variant synapse density variant transgene subcellular localization variant
GPX6	glutathione peroxidase 6	6p22.1	rs145410455	gpx-3	X	ENSDARP00000063624	14	None
ZBED9	zinc finger BED-type containing 9	6p22.1	rs145410455	None		ENSDARP00000137673	20	None
TRIM27	tripartite motif containing 27	6p22.1	rs145410455	C28G1.6, madd-2	X, V	ENSDARP00000080227	10	HSN migration variant axon branching variant axon guidance variant axon outgrowth variant commissure absent ectopic axon outgrowth ectopic neurite outgrowth egg laying variant extended life span fewer eggs laid locomotion variant male mating efficiency reduced male tail sensory ray development variant male turning defective mating latency increased mitochondrial membrane potential reduced muscle …
ASCC3	activating signal cointegrator 1 complex subunit 3	6q16.3	rs7771570	Y54E2A.4	II	(ENSDARG00000086678)	16	dauer lifespan extended
GRIK2	glutamate ionotropic receptor kainate type subunit 2	6q16.3	rs7771570	glr-3	I	(ENSDARG00000113771)	16	None
SIM1	SIM bHLH transcription factor 1	6q16.3	rs7771570	hlh-34	V	(ENSDARG00000023316)	16	dauer lifespan extended
BVES	blood vessel epicardial substance	6q21	rs370771	T21C9.11	V	(ENSDARG00000058548)	16	fat content reduced
GSDME	gasdermin E	7p15.3	rs79879286	None		(ENSDARG00000086762)	19	None
MPP6	membrane palmitoylated protein 6	7p15.3	rs79879286	magu-3	I	(ENSDARG00000029761)	19	None
OSBPL3	oxysterol binding protein like 3	7p15.3	rs79879286	obr-1	III	(ENSDARG00000033251)	19	Bacillus thuringiensis toxin hypersensitive embryonic lethal pore forming toxin hypersensitive
SEMA3E	semaphorin 3E	7q21.1	rs75903747	smp-1	I	(ENSDARG00000036571)	18	male tail morphology variant protruding vulva rays displaced synapse density variant
NECAB1	N-terminal EF-hand calcium binding protein 1	8q21.3	rs6471081	H10E21.4	III	(ENSDARG00000056566)	19	None
TMEM64 (TMEM41A, paralog)	transmembrane protein 64	8q21.3	rs6471081	bus-19	V	(ENSDARG00000061723)	19	bacterially unswollen bleach hypersensitive cuticle carbohydrate surface variant dauer defective dumpy rod like larval lethal skiddy
GRHPR	glyoxylate and hydroxypyruvate reductase	9p13.2	rs4526442	C31C9.2	II	ENSDARG00000019986	1	embryonic lethal, slow growth
POLR1E	RNA polymerase I subunit E	9p13.2	rs4526442	rpoa-49	II	(ENSDARG00000006434)	1	early larval lethal growth variant intestinal degeneration larval arrest pattern of transgene expression variant protruding vulva receptor mediated endocytosis defective sterile progeny
ZBTB5	zinc finger and BTB domain containing 5	9p13.2	rs4526442	eor-1, kel-3	IV, III	ENSDARP00000135385	17	cell differentiation variant gene expression level reduced larval lethal protein expression variant protein interaction variant transgene expression reduced aldicarb resistant embryonic lethal male mating defective maternal sterile nose touch defective transgene subcellular localization variant
ZCCHC7	zinc finger CCHC-type containing 7	9p13.2	rs4526442	K08D12.3	IV	(ENSDARG00000055443)	1	avoids bacterial lawn embryonic lethal larval arrest lethal locomotion variant maternal sterile protein aggregation variant sick slow growth transgene subcellular localization variant
NTRK2	neurotrophic receptor tyrosine kinase 2	9q21.33	rs11140773	trk-1	X	(ENSDARG00000098511)	5	None
TLR4	toll like receptor 4	9q33.1	rs2149351	lron-15	II	ENSDARP00000098602	13	None
ARL3	ADP ribosylation factor like GTPase 3	10q24.32	rs78821730	arl-3	II	(ENSDARG00000056794)	13	biosynthesis variant dauer lifespan extended intraflagellar transport variant life span phenotype shortened life span thermotolerance reduced vulva location variant
SFXN2	sideroflexin 2	10q24.32	rs78821730	sfxn-2	X	(ENSDARG00000017960)	12	transgene expression increased
WBP1L	WW domain binding protein 1 like	10q24.32	rs78821730	None		(ENSDARG00000013245)	13	None
AS3MT	arsenite methyltransferase	10q24.32	rs78821730	strm-1, R08E5.3	III, V	(ENSDARG00000027572)	1	hormone metabolism variant lipid modification variant pheromone induced dauer formation defective
CYP17A1	cytochrome P450 family 17 subfamily A member 1	10q24.32	rs78821730	cyp-33D3	V	(ENSDARG00000033566)	13	transgene expression reduced
BORCS7	BLOC-1 related complex subunit 7	10q24.32	rs78821730	blos-8	X	(ENSDARG00000055070)	13	None
CNNM2	cyclin and CBS domain divalent metal cation transport mediator 2	10q24.32	rs78821730	cnnm-1	IV	(ENSDARG00000061195)	13	None
NT5C2	5'-nucleotidase, cytosolic II	10q24.32- 10q24.33	rs78821730	Y71H10B.1	X	ENSDARP00000131719	13	clear embryonic lethal larval arrest late larval arrest organism oxidative stress resistant protein aggregation variant slow growth sterile progeny transgene expression increased transgene subcellular localization variant
SOX6	SRY-box transcription factor 6	11p15.2	rs7118275	egl-13	X	(ENSDARG00000015536)	7	Q lineage variant amplitude of sinusoidal movement variant anchor cell fusion defective backward locomotion variant backward point velocity decreased bag of worms bloated body posture amplitude increased body posture wavelength increased carbon dioxide response variant cell division variant egg laying defective egg laying imipramine resistant egg laying levamisole resistant egg laying phentolamin…
DCDC1	doublecortin domain containing 1	11p13-14.1	rs1806153	None		None		None
DNAJC24	DnaJ heat shock protein family (Hsp40) member C24	11p.13	rs1806153	dnj-18	III	(ENSDARG00000023927	25	embryonic lethal, lethal, sterile
IMMP1L	inner mitochondrial membrane peptidase subunit 1	11p13	rs1806153	immp-1	III	(ENSDARG00000045935)	7	None
RCN1	reticulocalbin 1	11p13	rs1806153	calu-1	X	(ENSDARG00000070006)	7	alae morphology variant annulae morphology variant body bend variant chromosome segregation variant clear cleavage furrow initiation defective early emb dumpy egg laying event infrequent egg laying irregular exploded through vulva frequency body bend reduced intestinal contractions variant larval arrest larval lethal life span phenotype locomotion variant long defecation cycle mRNA expression var…
CCDC73	coiled-coil domain containing 73	11p13	rs143864773	None		(ENSDARG00000093805)	25	None
EIF3M	eukaryotic translation initiation factor 3 subunit M	11p13	rs143864773	cif-1	IV	(ENSDARG00000013931)	18	embryonic lethal maternal sterile organism oxidative stress resistant transgene expression increased
PRRG4	proline rich and Gla domain 4	11p13	rs143864773	None		(ENSDARG00000030753)	18	None
QSER1	glutamine and serine rich 1	11p13	rs143864773	None		(ENSDARG00000074750)	18	None
DAGLA	diacylglycerol lipase alpha	11q12.2	rs138194593	dagl-2	III	(ENSDARG00000062956)	7	organism oxidative stress response variant shortened life span
MYRF	myelin regulatory factor	11q12.2	rs138194593	myrf-1	II	(ENSDARG00000078676)	25	avoids bacterial lawn egg laying variant exploded through vulva isoamyl alcohol chemotaxis defective larval arrest larval lethal locomotion variant molt defect protruding vulva sick sister cell division timing asynchrony reduced slow growth sluggish small synaptic remodeling variant transgene expression increased transgene expression reduced
FADS1	fatty acid desaturase 1	11q12.2	rs138194593	fat-3	IV	ENSDARP00000110187	25	anoxia hypersensitive body wall muscle myosin organization defective dumpy extended life span lipid composition variant locomotion variant organism hypersensitive desiccation reduced brood size short slow growth sluggish sperm recruitment variant spermatozoa retro location defective sperm recruitment variant spermatozoa retro location defective
FADS2	fatty acid desaturase 2	11q12.2	rs138194593	fat-4	IV	(ENSDARG00000019532)	25	anoxia hypersensitive extended life span lipid composition variant organism hypersensitive desiccation short
FADS3	fatty acid desaturase 3	11q12.2	rs138194593	fat-4	IV	(ENSDARG00000019532)	25	anoxia hypersensitive, extended life span, lipid composition variant, organism hypersensitive desiccation, short
FEN1	flap structure-specific endonuclease 1	11q12.2	rs138194593	crn-1	I	(ENSDARG00000011404)	24	anterior pharynx extra cells apoptosis increased apoptosis variant cell corpse appearance delayed embryonic lethal late emb embryonic lethal exploded through vulva late embryonic arrest locomotion variant maternal sterile mitochondria alignment variant pattern of transgene expression variant protein expression reduced protruding vulva receptor mediated endocytosis defective slow growth transgene …
TMEM258	transmembrane protein 258	11q12.2	rs138194593	tmem-258	V	(ENSDARG00000078785)	25	None
RAB3IL1	RAB3A interacting protein like 1	11q12.3	rs138194593	F54C9.11	II	(ENSDARG00000007711)	25	None
RTN3	reticulon 3	11q13.1	rs10792422	ret-1	V	(ENSDARG00000091348)	7	meiotic cytoplasmic streaming defective
C11orf95	chromosome 11 open reading frame 95	11q13.1	rs10792422	None		(ENSDARG00000088036)	7	None
SPINDOC	spindlin interactor and repressor of chromatin binding	11q13.1	rs10792422	None		None		None
MARK2	microtubule affinity regulating kinase 2	11q13.1	rs10792422	par-1	V	(ENSDARG00000032458)	7	P granule abnormal P granule localization defective P0 spindle position defective early emb RAB-11 recycling endosome localization variant RAB-11 recycling endosome morphology variant RNA degradation variant anterograde transport defective antibody subcellular localization variant asymmetric cell division defective early emb cell cleavage variant emb cytoplasmic processing body variant ectopic ex…
RCOR2	REST corepressor 2	11q13.1	rs10792422	rcor-1	I	(ENSDARG00000008278)	7	None
GRM5	glutamate metabotropic receptor 5	11q14.3	rs4753209	mgl-2	I	(ENSDARG00000004445)	10	embryonic lethal
NOX4	NADPH oxidase 4	11q14.3	rs4753209	duox-2	I	(ENSDARG00000114937)	15	RAB-11 recycling endosome morphology variant annulae morphology variant blistered clear cuticle morphology variant dumpy egg retention embryonic lethal extracellular matrix variant larval arrest larval lethal locomotion variant lysosome-related organelle morphology variant mRNA levels reduced molt defect organism morphology variant organism pathogen response variant paralyzed pathogen induced dea…
TYR	tyrosinase	11q14.3	rs4753209	tyr-2	III	(ENSDARG00000039077)	15	apoptosis increased, germ cell ionizing radiation response variant
CNTN5	contactin 5	11q22.1	rs1504721	lad-2	IV	(ENSDARG00000021584)	18	axon guidance variant
TTC12	tetratricopeptide repeat domain 12	11q23.2	rs2514218	sgt-1	II	ENSDARG00000056896	15	dauer constitutive embryonic lethal larval arrest reduced brood size sick sterile progeny transgene expression increased
ANKK1	ankyrin repeat and kinase domain containing 1	11q23.2	rs2514218	unc-44	IV	(ENSDARG00000056921)	15	amplitude of sinusoidal movement variant axon branching variant axon development variant axon guidance variant axon outgrowth variant backing decreased backward point velocity decreased benzaldehyde chemotaxis variant body posture amplitude variant body posture wavelength decreased cleavage furrow termination defective early emb coiler coiling frequency increased curly dendrite development varian…
DRD2	dopamine receptor D2	11q23.2	rs2514218	dop-2	V	ENSDARG00000056926	15	amplitude of sinusoidal movement variant aqueous adaptation defective backing decreased backward point velocity increased body posture amplitude increased coiling frequency increased fat forward locomotion decreased growth variant head bend angle increased nicotine response variant nose movement decreased organism behavior variant pausing increased roaming reduced tail bend angle increased turnin…
TMPRSS5	transmembrane serine protease 5	11q23.2	rs2514218	svh-1	IV	(ENSDARG00000087717)	15	axon regeneration defective dauer lifespan extended larval arrest lethal sterile
CACNA1C	calcium voltage-gated channel subunit alpha1 C	12p13.33	rs769087	egl-19	IV	ENSDARP00000116425	4	amplitude of sinusoidal movement variant anus morphology variant backward locomotion variant backward point velocity variant bag of worms bloated body posture amplitude decreased body posture wavelength decreased body wall muscle sarcomere morphology variant cell physiology phenotype chemotaxis variant clear coiling frequency variant constitutive egg laying dead eggs laid drug resistant dumpy ear…
POP5	POP5 homolog, ribonuclease P/MRP subunit	12q24.31	rs58235352	popl-5	III	(ENSDARG00000053452)	8	None
CABP1	calcium binding protein 1	12q24.31	rs58235352	cal-1	V	(ENSDARG00000019990)	8	embryonic lethal
MLEC	malectin	12q24.31	rs58235352	F44E2.10	III	(ENSDARG00000059630)	8	None
ACADS	acyl-CoA dehydrogenase short chain	12q24.31	rs58235352	acdh-3	I	(ENSDARG00000030781)	10	embryonic lethal, peptide uptake by intestinal cell decreased
UNC119B	unc-119 lipid binding chaperone B	12q24.31	rs58235352	unc-119	III	(ENSDARG00000009629)	8	axon trajectory variant coiler dauer defective dumpy dye filling defect egg laying variant egg retention frequency body bend reduced lethal locomotion reduced locomotion variant mRNA levels reduced organism development variant pharyngeal pumping increased protein degradation variant sterile
ANAPC5	anaphase promoting complex subunit 5	12q24.31	rs7962128	such-1	III	(ENSDARG00000008461)	8	cell cycle defective early emb cell cycle delayed embryonic arrest embryonic lethal high incidence male progeny meiotic progression during oogenesis variant metaphase to anaphase transition defect mitotic spindle defective early emb pronucleus centrosomes defective early emb pronucleus formation failure early emb reduced brood size sperm morphology variant
KDM2B	lysine demethylase 2B	12q24.31	rs7962128	jhdm-1	II	(ENSDARG00000036593)	8	engulfment variant extended life span lethal slow growth spontaneous mutation rate increased sterile
RNF34	ring finger protein 34	12q24.31	rs7962128	F10D7.5	X	(ENSDARG00000038300)	8	embryonic lethal lethal maternal sterile sick sterile
CCDC175	coiled-coil domain containing 175	14q23.1	rs1956351	None		ENSDARP00000129277	17	None
DHRS7	dehydrogenase/reductase 7	14q23.1	rs1956351	dhs-30	X	(ENSDARG00000003444)	13	None
LRRC9	leucine rich repeat containing 9	14q23.1	rs1956351	T05H4.3	V	(ENSDARG00000054352)	13	None
PCNX4 (PCNX3, paralog)	pecanex 4	14q23.1	rs1956351	B0511.12	I	ENSDARG00000060785	13	locomotion variant
PPM1A	protein phosphatase, Mg2+/Mn2+ dependent 1A	14q23.1	rs1956351	ppm-1.A	V	(ENSDARG00000032155)	13	axon branching variant axon termination defective lethal sterile
RTN1	reticulon 1	14q23.1	rs1956351	ret-1	V	ENSDARG00000006497	13	meiotic cytoplasmic streaming defective
AKAP5	A-kinase anchoring protein 5	14q23.3	rs915057	None		None		None
ISCA2	iron-sulfur cluster assembly 2	14q24.3	rs1045430	Y54G11A.9	II	(ENSDARG00000038154)	17	fat content reduced
AREL1	apoptosis resistant E3 ubiquitin protein ligase 1	14q24.3	rs1045430	wwp-1	I	(ENSDARG00000100359)	17	age associated fluorescence increased aldicarb resistant axon fasciculation variant axon midline crossing variant cell corpse number decreased cell fate transformation chemical hypersensitive cord commissures fail to reach target dendrite development variant early larval arrest embryonic lethal late emb embryonic lethal fat content reduced germ cell resistant ionizing radiation growth variant int…
FCF1	FCF1 rRNA-processing protein	14q24.3	rs1045430	F30A10.9	I	(ENSDARG00000102333)	17	cytoplasmic processing body variant dead eggs laid early larval arrest gonad development variant larval arrest larval lethal male gonad development variant male somatic gonad development variant no oocytes organism oxidative stress resistant pattern of transgene expression variant receptor mediated endocytosis defective reduced brood size sick slow growth small sterile progeny transgene expressio…
YLPM1	YLP motif containing 1	14q24.3	rs1045430	None		(ENSDARG00000043680)	20	None
LTBP2	latent transforming growth factor beta binding protein 2	14q24.3	rs1045430	None		ENSDARP00000134892	18	None
MARK3	microtubule affinity regulating kinase 3	14q32.32	rs10149470	par-1	V	(ENSDARG00000019345)	13	P granule abnormal P granule localization defective P0 spindle position defective early emb RAB-11 recycling endosome localization variant RAB-11 recycling endosome morphology variant RNA degradation variant anterograde transport defective antibody subcellular localization variant asymmetric cell division defective early emb cell cleavage variant emb cytoplasmic processing body variant ectopic ex…
CKB	creatine kinase B	14q32.33	rs10149470	F32B5.1	I	(ENSDARG00000069752)	13	lethal, sterile
KLC1	kinesin light chain 1	14q32.33	rs10149470	klc-1	IV	(ENSDARG00000009796)	13	embryonic lethal meiotic spindle positioning defective polar body number defective early emb protein expression reduced reduced brood size spindle position orientation defective early emb
TRMT61A	tRNA methyltransferase 61A	14q32.33	rs10149470	W02A11.1	I	(ENSDARG00000008480)	13	pattern of transgene expression variant protein aggregation variant protruding vulva receptor mediated endocytosis defective slow growth sterile progeny
XRCC3	X-ray repair cross complementing 3	14q32.33	rs10149470	rad-51	IV	(ENSDARG00000017928)	20	DAPI staining variant DNA damage checkpoint variant UV induced apoptosis increased accumulated germline cell corpses antibody subcellular localization variant apoptosis increased apoptosis variant cell corpse number variant cell stress response variant chemical hypersensitive chromosome condensation failure chromosome morphology variant early embryonic lethal egg shape variable eggshell morpholog…
TAOK1	TAO kinase 1	17q11.2	rs17727765	kin-18	III	(ENSDARG00000069603)	15	Bacillus thuringiensis toxin hypersensitive aldicarb resistant cell membrane organization biogenesis variant cortical dynamics defective early emb diakinesis progression during oogenesis variant dumpy embryonic lethal general pace of development defective early emb germ cell compartment anucleate germ cell compartment expansion variant germ cell compartment size variant gonad vesiculated larval l…
ASXL3	ASXL transcriptional regulator 3	18q12.1	rs4534926	None		ENSDARP00000121943	23	None
NOL4	nucleolar protein 4	18q12.1	rs4534926	None		ENSDARP00000114415 ENSDARP00000054760	8, 23	None
SETBP1 (EHMT2, paralog)	SET binding protein 1	18q12.3	rs117763335	set-11	II	(ENSDARG00000093799)	5	shortened life span
ZNF536 (BCL11B, paralog)	zinc finger protein 536	19q12	rs33431	bcl-11	V	(ENSDARG00000103648)	7	early larval lethal embryonic lethal late emb exploded through vulva lethal level of protein expression variant locomotion variant slow growth transgene expression reduced transgene expression variant
EYA2	EYA transcriptional coactivator and phosphatase 2	20q13.12	rs910187	eya-1	I	(ENSDARG00000018984)	6	M lineage variant anterior body morphology variant apoptosis increased body size variant cell corpse number variant coelomic system development variant distal tip cell migration variant dumpy early larval arrest egg laying variant fewer coelomocytes gonad development variant larval lethal lethal locomotion variant multivulva organism morphology variant pharyngeal morphology variant pharyngeal pum…
ZMYND8	zinc finger MYND-type containing 8	20q13.12	rs910187	bra-1	X	(ENSDARG00000007601)	11	organism development variant
RANGAP1	Ran GTPase activating protein 1	22q13.2	rs2179744	ran-2	III	(ENSDARG00000041317)	3	cell division slow chromosome condensation variant chromosome morphology variant embryonic lethal germ cell compartment anucleate germ cell compartment expansion absent germ cell compartment expansion variant germ cell compartment morphology variant germ cell compartment multinucleate germ cell compartment size variant germline nuclear positioning variant gonad morphology variant gonad small gona…
NFAM1	NFAT activating protein with ITAM motif 1	22q13.2	rs7288411	None		ENSDARP00000142559	1	None
RRP7A	ribosomal RNA processing 7 homolog A	22q13.2	rs7288411	ZC434.4	I	(ENSDARG00000098934)	3	apoptosis fails to occur apoptosis reduced cell division variant dead eggs laid diplotene absent during oogenesis embryonic lethal germ cell compartment expansion absent germ cell compartment expansion variant germ cell compartment morphology variant germ cell development variant gonad development variant gonad small larval arrest male gonad development variant male somatic gonad development vari…
SERHL2	serine hydrolase like 2	22q13.2	rs7288411	abhd-11.2	I	(ENSDARG00000032340)	1	transgene expression reduced
TCF20	transcription factor 20	22q13.2	rs7288411	None		(ENSDARG00000078348)	3	None
MOV10L1	Mov10 like RISC complex RNA helicase 1	22q13.33	rs113872034	smg-2	I	(ENSDARG00000022996)	6	RNAi persistence variant RNAi resistant bursa swollen gene expression variant mRNA levels increased mRNA surveillance defective nonsense mRNA accumulation organism pathogen response variant protruding vulva somatic transgene silencing variant transgene expression increased
TRABD	TraB domain containing	22q13.33	rs113872034	F38A5.2	IV	(ENSDARG00000010445)	18	None
PANX2	pannexin 2	22q13.33	rs113872034	inx-11	V	(ENSDARG00000063019)	18	pattern of transgene expression variant, receptor mediated endocytosis defective, slow growth
TUBGCP6	tubulin gamma complex associated protein 6	22q13.33	rs113872034	None		(ENSDARG00000100151)	25	None
HDAC10	histone deacetylase 10	22q13.33	rs113872034	hda-10	II	(ENSDARG00000086458)	25	rays displaced
SELENOO	selenoprotein O	22q13.33	rs113872034	None		(ENSDARG00000041951)	18	None
MAPK11	mitogen-activated protein kinase 11	22q13.33	rs113872034	pmk-1	IV	(ENSDARG00000045836)	4	L1 arrest backward point velocity increased body posture amplitude decreased cadmium resistant cadmium response variant cell stress response variant copper hypersensitive drug induced gene expression variant enzyme activity reduced fat forward point velocity increased gene expression level high gene expression level reduced genotoxic chemical induced apoptosis variant head bend angle variant leth…
MAPK12	mitogen-activated protein kinase 12	22q13.33	rs113872034	pmk-2	IV	(ENSDARG00000006409)	4	embryonic lethal larval arrest lethal protruding vulva reduced brood size sick stage specific cuticle antigenicity variant sterile progeny
PLXNB2	plexin B2	22q13.33	rs113872034	plx-1	IV	(ENSDARG00000003811)	4	inhibition of synaptogenesis defective organism development variant protein expression increased rays displaced synapse density variant
DENND6B	DENN domain containing 6B	22q13.33	rs113872034	F53H1.3	IV	(ENSDARG00000011605)	4	extended life span, organism oxidative stress resistant
*The risk genes were compiled from previous GWAS analyses published in references 8, 10, 15-26. C. elegans and zebrafish counterparts of the human genes were identified with BLAST. The phrenotype data were obtained from WormBase.
